# Supplementary material for: Using RNA-Seq to Identify Reference Genes of the Transition from Brown to White Adipose Tissue in Goats
Source: Animals (Basel). 2020 Sep 10;10(9):1626. doi: 10.3390/ani10091626 (PMC7552189; doi:10.3390/ani10091626)
Supplement: Supplementary file 1 [file animals-10-01626-s001.zip]

Archive with 7 entries (6 files):
- Additional files/
- Additional files/Figure S1.jpg
- Additional files/Figure S2.pdf
- Additional files/Figure S3.tif
- Additional files/Figure S4.pdf
- Additional files/Table S1.xlsx
- Additional files/Table S2.docx
