# Supplementary material for: Using RNA-Seq to Identify Reference Genes of the Transition from Brown to White Adipose Tissue in Goats
Source: Animals (Basel). 2020 Sep 10;10(9):1626. doi: 10.3390/ani10091626 (PMC7552189; doi:10.3390/ani10091626)
Supplement: Supplementary file 1 [file animals-10-01626-s001.zip › Additional files/Table S1.xlsx]

## Sheet: Sheet1
Gene name	Average FPKM value	CV (coefficient variation)
RPS15	403.907	0.14985
KARS	103.987	0.148953
RPL18A	571.125	0.147066
CAV2	170.826	0.146707
RPL10	472.145	0.146582
RPS19	907.229	0.146516
CD164	115.219	0.142455
RPL30	574.858	0.140487
RPL15	322.485	0.139677
EIF3E	153.969	0.139226
FCGRT	200.743	0.138444
RPL4	791.42	0.138263
RPL39	300.731	0.138172
RPS27	755.348	0.137881
EIF3G	115.109	0.134809
SCP2	109.072	0.134249
RPS24	695.169	0.134209
CCNG1	249.478	0.132253
RPL10A	457.34	0.132036
RPL23A	333.262	0.130088
EIF3M	131.227	0.129363
RPL31	771.097	0.129133
RPS17	812.216	0.127542
RPL37	821.954	0.127452
ASPH	161.221	0.127368
RPS12	879.188	0.127286
RPL14	936.058	0.127058
CLTC	108.116	0.12683
LOC102175871	191.727	0.126126
RPS23	729.366	0.125342
RPS7	697.331	0.124826
RPL7	856.491	0.12455
RPS20	629.413	0.12335
EEF1G	271.469	0.122589
CSDE1	194.783	0.121745
HSD17B4	116.446	0.121351
RPL11	933.27	0.119641
PCYOX1	123.967	0.119206
FAU	467.598	0.117758
CNBP	152.684	0.117182
RPS5	687.805	0.117005
RPL7A	634.767	0.11641
RPL5	785.531	0.11516
RPL22	439.732	0.112196
RPL3	603.665	0.109343
RPS10	259.937	0.107372
RPS21	399.358	0.106412
RPS4X	549.504	0.103301
LOC102188874	305.098	0.100262
RPL26	683.233	0.100243
RPS3	776.389	0.100241
RPL35	794.955	0.0990098
PFDN5	129.705	0.0930106
CTNNB1	134.074	0.0867073
